# Supplementary material for: Older Age, a High Titre of Neutralising Antibodies and Therapy with Conventional DMARDs Are Associated with Protection from Breakthrough Infection in Rheumatoid Arthritis Patients after the Booster Dose of Anti-SARS-CoV-2 Vaccine
Source: Vaccines (Basel). 2023 Nov 2;11(11):1684. doi: 10.3390/vaccines11111684 (PMC10675674; doi:10.3390/vaccines11111684)
Supplement: Supplementary file 1 [file vaccines-11-01684-s001.zip]

Archive with 1 entries (1 files):
- vaccines-2645479-supplementary.pdf
